# Supplementary material for: Pattern and pace of morphological change due to variable human impact: the case of Japanese macaques
Source: Primates. 2021 Aug 17;62(6):955–70. doi: 10.1007/s10329-021-00933-7 (PMC8526449; doi:10.1007/s10329-021-00933-7)
Supplement: Supplementary file 1 — Supplementary file1 (XLSX 32 KB) [file 10329_2021_933_MOESM1_ESM.xlsx]

## Sheet: Caption
Electronic supplementary material
Pattern and pace of morphological change due to variable human impact – the case of Japanese macaques
Journal: Primates
Madeleine Geiger1*
1 Palaeontological Institute and Museum, University of Zurich, Karl-Schmid-Strasse 4, CH-8006 Zürich, Switzerland
* Corresponding author: madeleine.geiger@uzh.ch
Supplementary Table S1. Specimen information and raw measurements sampled in this study. NA = not applicable.

## Sheet: Data
Collection_ID	Species	Sex	Population	Date of Birth	Date of Death	Age (years)	CollectionDate	Human impact group	Individual_No	Mother_No	CaptiveGeneration	BodyWeightDeath_kg	Comments	Cranial length	Cranial breadth	Length of rostrum	Palatal breadth	Height of rostrum	Length of postcanine tooth row	Breadth of M1	Postorbital constriction breadth	Braincase length	Braincase width	Braincase height	Orbital width	Orbital heigh	Foramen magnum width	Foramen magnum height	Interforaminal distance	Mandibular length	Mandibular height	Humerus diameter
KUPRI # 1790	Macaca fuscata fuscata	female	Arashiyama	1959-05-30	1983-01-27	23.6795	1983-01-27	wild-provisioned	584	NA	0	NA	dentally mature, M1's and one P are missing, photographs	89.11	90.195	49.09	28.36	NA	NA	NA	45.895	94.825	67.815	55.545	24.99	24.61	13.87	16.17	17.89	93.9	52.41	12.225
KUPRI # 3206	Macaca fuscata fuscata	female	Arashiyama	1962-05-10	1988-07-11	26.189	1988-07-11	wild-provisioned	591	NA	0	6.8	dentally mature, skull cut open	99.28	96.21	59.215	32.07	39.38	37.095	7.64	46.83	NA	NA	NA	27.63	28.4	15.685	17.455	19.645	103.825	63.36	14.285
KUPRI # 5601	Macaca fuscata fuscata	female	Arashiyama	1964-06-28	1994-10-25	30.3452	1994-10-25	wild-provisioned	599	NA	0	6.8	dentally mature, dental plaque	96.335	91.07	54.185	25.495	NA	34.98	NA	44.325	94.56	66.695	51.905	26.985	25.945	14.61	16.2	17.905	99.16	NA	12.78
KUPRI # 4070	Macaca fuscata fuscata	female	Arashiyama	1969-06-02	1992-04-14	22.8822	1992-04-14	wild-provisioned	586	NA	0	6.3	dentally mature, skull cut open	92.465	94.43	54.51	29.86	38.68	35.26	7.915	43.59	NA	NA	NA	24.945	23.075	14.465	15.625	17.525	94.43	53.88	12.31
KUPRI # 2089	Macaca fuscata fuscata	female	Arashiyama	1973-05-04	1984-07-20	11.2192	1984-07-20	wild-provisioned	593	NA	0	7.8	dentally mature, skull cut open	89.565	81.57	50.73	27.19	NA	35.215	7.365	42.92	NA	NA	NA	26.015	24.885	15.34	15.65	16.86	90.775	53.83	11.78
KUPRI # 3013	Macaca fuscata fuscata	female	Arashiyama	1974-05-08	1988-04-30	13.989	1988-04-30	wild-provisioned	592	NA	0	7	dentally mature, photographs	88.79	88.225	48.41	28.005	36.975	33.655	7.175	43.58	93.67	64.21	51.74	24.535	24.18	15.205	15.635	17.215	91.45	52.02	11.775
KUPRI # 4097	Macaca fuscata fuscata	female	Arashiyama	1977-05-03	1993-07-15	16.211	1993-07-15	wild-provisioned	602	NA	0	13.2	dentally mature	95.705	89.555	48.6	28.175	37.825	35.495	7.635	46.025	96.805	66.31	50.685	26.605	26.225	15.515	17.005	18.755	98.62	63.13	14.255
KUPRI # 4085	Macaca fuscata fuscata	female	Arashiyama	1976-05-25	1992-05-21	16	1992-05-21	wild-provisioned	587	NA	0	7.9	dentally mature, skull cut open	93.525	91.94	52.715	30.365	37.21	36.14	7.785	44.81	NA	NA	NA	24.51	23.74	15.225	16.36	18.4	96.66	56.995	12.455
KUPRI # 4010	Macaca fuscata fuscata	female	Arashiyama	1981-06-01	1992-02-26	10.7452	1992-02-26	captive	620	591	1	7.6	dentally mature	87.94	85.01	49.395	27.285	40.93	36.605	7.645	48.445	95.19	65.46	53.92	25.51	24.195	15.065	17.06	17.975	92.31	54.285	12.675
KUPRI # 3981	Macaca fuscata fuscata	female	Arashiyama	1982-06-06	1993-08-23	11.2219	1993-08-23	captive	668	598	1	6.6	dentally mature, skull cut open	89.255	85.57	49.615	28.89	39.625	35.585	7.12	47.095	NA	NA	NA	26.535	23.725	14.735	14.715	17.045	91.89	58.635	11.705
KUPRI # 4111	Macaca fuscata fuscata	female	Arashiyama	1985-04-29	1993-02-16	7.80822	1993-02-16	captive	942	588	1	6.85	dentally mature, skull cut open, growth plate on right proximal humerus open! (on left closed)	86.94	87.03	46.91	28.06	39.43	36.05	7.35	46.36	NA	NA	NA	24.75	24	14.41	14.36	16.17	90.04	53.38	11.72
KUPRI # 6321	Macaca fuscata fuscata	female	Arashiyama	1987-06-24	1996-03-21	8.74795	1996-03-21	captive	1126	599	1	12	dentally mature and growth plates fused	88.89	89.15	47.28	26.39	38.09	35.69	7.53	45.79	96.63	64.14	52.29	25.36	25.18	16	15.66	17.76	93.85	60.54	12.81
KUPRI # 6544	Macaca fuscata fuscata	female	Arashiyama	1987-05-16	1999-04-30	11.9644	1999-04-30	captive	1088	602	1	6.2	dentally mature and growth plates fused	88.19	88.24	40.38	26.32	NA	37.71	7.64	44.87	NA	NA	NA	25.59	24.58	14.96	15.04	15.65	89.38	53.89	10.98
KUPRI # 8018	Macaca fuscata fuscata	female	Arashiyama	1992-04-21	2007-06-30	15.2	2007-07-02	captive	1391	652	2	7.4	dentally mature and growth plates fused	82.87	85.59	46.36	28.05	37.35	33.36	6.87	45.23	87.62	63.93	51.36	24.79	24.1	14.5	18.01	16.76	87.66	59.34	12.01
KUPRI # 7655	Macaca fuscata fuscata	female	Arashiyama	1982-05-02	2004-12-21	22.6548	2004-12-21	captive	652	589	1	NA	dentally mature and growth plates fused, skull cut open	88.4	87.76	48.26	28.27	35.59	34.55	7.49	45.38	NA	NA	NA	25.15	23.45	15.16	15.59	16.65	89.59	59.78	11.85
KUPRI # 10775	Macaca fuscata fuscata	female	Arashiyama	1991-04-29	2015-01-06	23.7068	2015-01-13	captive	1350	586	1	5.9	dentally mature, skull cut open	93.97	94.34	54.6	29.92	40.75	33.26	7.57	46.37	NA	NA	NA	26.2	26.24	16.64	17.07	18.75	97.33	56.99	12.71
KUPRI # 9904	Macaca fuscata fuscata	female	Arashiyama	1992-04-23	2012-02-29	19.8658	2012-03-05	captive	1394	604	1	6.7	dentally mature	84.26	88.8	50.71	26.42	NA	32.96	6.67	46.66	94.81	64.58	52.57	25.07	25.28	15.29	16.54	16.88	90.76	56.32	11.11
KUPRI # 9875	Macaca fuscata fuscata	female	Arashiyama	1993-06-14	2011-06-16	18.0164	NA	captive	1497	1146	2	6.5	dentally mature, skull cut open	84.75	89.27	52.84	26.77	38.07	32.89	6.96	43.69	NA	NA	NA	24.2	24.89	15.53	17.44	18.63	97.02	57.39	10.92
KUPRI # 9538	Macaca fuscata fuscata	female	Arashiyama	1999-05-12	2011-05-11	12.0055	2011-05-19	captive	1790	1153	2	6.9	dentally mature, skull cut open	87.42	87.23	46.19	29.92	32.53	35.11	6.95	45.59	NA	NA	NA	25.03	23.34	15.16	15.08	16.25	91.73	57.14	10.16
KUPRI # 8852	Macaca fuscata fuscata	female	Arashiyama	2001-05-01	2009-04-13	7.95616	2009-04-16	captive	1868	604	1	5.7	dentally mature, skull cut open; growth plates of zygopods fused, photographs	82.86	85.6	43.71	28.21	35.54	35	6.96	45.45	NA	NA	NA	24.98	24.46	14.87	14.47	14.9	88.75	51.92	10
KUPRI # 11071	Macaca fuscata fuscata	female	Arashiyama	2000-06-13	2018-02-15	17.6877	2018-02-28	captive	1848	1366	2	8.5	dentally mature, skull cut open	96.25	87.02	56.25	25.91	34.8	35.78	7.39	NA	NA	NA	NA	23.18	25.85	14.3	12.4	16.36	96.75	57.25	11.89
KUPRI # 7375	Macaca fuscata fuscata	female	Koshima island	1966-06-01	NA	NA	1992-12	wild-provisioned	11846	NA	NA	NA	dentally mature, skull cut open	78.11	80.73	42.25	27.47	29.91	35.04	7.64	41.8	NA	NA	NA	22.07	23.56	14.52	16.07	15.3	81.17	49.28	10.88
KUPRI # 7377	Macaca fuscata fuscata	female	Koshima island	1977	NA	NA	1994	wild-provisioned	11848	NA	NA	NA	dntally mature, photos	81.86	83.28	44.86	28.86	37.11	33.78	7.52	43.08	88.47	64.24	54.55	24.38	24.94	13.35	14.64	16.79	84.89	55.99	11.61
KUPRI # 7378	Macaca fuscata fuscata	female	Koshima island	1977-08-06	1994-11-15	17.2877	NA	wild-provisioned	11849	NA	NA	NA	dentally mature	78.51	83.97	41.33	26.26	37.72	32.66	NA	44.79	85.9	65.08	53.03	23.91	23.4	14.45	15.15	15.59	84.86	50.86	10.83
KUPRI # 7379	Macaca fuscata fuscata	female	Koshima island	1978	1993	15	1994	wild-provisioned	11850	NA	NA	NA	dentally mature	82.82	83.38	42.48	25.44	31.59	33.67	7.29	44.34	88.72	61.81	50.8	22.97	25.23	15.08	16.96	17.24	86.5	54.94	11.22
KUPRI # 7380	Macaca fuscata fuscata	female	Koshima island	1978	1995	17	1995	wild-provisioned	11851	NA	NA	NA	dentally mature	79.83	81.72	44.75	26.75	34.64	34.32	7.95	43.18	83.7	59.43	50.93	23.64	24.07	14.35	14.8	14.2	81.96	48.26	10.21
KUPRI # 10227	Macaca fuscata fuscata	female	Koshima island	2000-06-20	2013-04-26	12.8575	NA	wild-provisioned	12908	NA	NA	NA	dentally mature, skull cut open, photos	77.57	77.99	39.5	25.27	31.79	31.32	7.39	43.91	NA	NA	NA	23.27	24.76	12.34	14.83	14.17	78.02	49.52	10.31
KUPRI # 8894	Macaca fuscata fuscata	female	Kinkazan island	NA	NA	NA	1984-04-23	wild	11999	NA	NA	NA	dentally mature, not much wear on all teeth; growth plates on proximal humerus and distal femur open/detached	76.53	83.88	40.13	26.81	33.99	32.09	7.08	45.14	85.37	62.38	51.52	24.76	23	14.84	17.74	15.95	83.24	51.29	11.87
KUPRI # 8896	Macaca fuscata fuscata	female	Kinkazan island	NA	NA	NA	1984-05-17	wild	12001	NA	NA	NA	dentally mature; growth plates fused, photographs	84.275	86.435	44.8	27.58	35.8	33.855	7.54	44.695	84.425	62.945	50.94	23.08	21.785	14.38	15.715	15.635	87.555	56.335	11.975
KUPRI # 8903	Macaca fuscata fuscata	female	Kinkazan island	NA	NA	NA	1985-05-15	wild	12008	NA	NA	NA	dentally mature; growth plates almost fully fused	82.03	86.89	43.02	26.88	32.82	32.8	7.23	42.23	88.59	63.53	53.06	23.98	21.65	14.7	15.4	17.31	88.55	55.1	11.51
KUPRI # 8902	Macaca fuscata fuscata	female	Kinkazan island	NA	NA	NA	1985-04	wild	12007	NA	NA	NA	dentally mature, substantial wear; growth plates fused	76.52	86.79	42.09	25.21	31.71	30.98	NA	42.49	86.9	62.56	52.52	23.5	24.67	13.82	15.96	16.63	85.6	51.66	12.31
KUPRI # 8891	Macaca fuscata fuscata	female	Kinkazan island	NA	NA	NA	1984-03-31	wild	11996	NA	NA	NA	dentally mature; growth plates fused	82.66	90.68	43.83	29.64	35.53	31.49	NA	43.95	87.75	63.08	52.79	24.48	23.59	13.93	16.41	18.01	89.21	55.06	12.79
KUPRI # 8915	Macaca fuscata fuscata	female	Kinkazan island	NA	NA	NA	1993-10	wild	12020	NA	NA	NA	dentally mature, substantial wear; growth plates fused; without right femur	82.88	88.13	45.14	26.35	36.57	31.85	NA	44.78	87.43	61.7	52.23	23.78	22.41	15.28	17.1	17.01	89.9	54.03	13.11
KUPRI # 8920	Macaca fuscata fuscata	female	Kinkazan island	NA	NA	NA	1995-04-30	wild	12025	NA	NA	NA	dentally mature; growth plates fused	84.06	87.81	42.82	27.01	33.73	34.4	7.33	47.4	87.62	64.25	52.8	25.08	23.58	15.45	16.81	15.89	88.58	53.81	12.3
KUPRI # 11143	Macaca fuscata fuscata	female	Kinkazan island	NA	NA	NA	2016-03-24	wild	13241	NA	NA	NA	dentally mature, teeth worn and diseased; growth plates fused, photographs	90.92	101.13	49.47	27.5	38.54	31.33	NA	45.67	92	66.27	55.4	25.64	24.22	15.63	17.58	17.94	96.22	55.62	12.92
KUPRI # 11128	Macaca fuscata fuscata	female	Kinkazan island	NA	NA	NA	2010-05-04	wild	13226	NA	NA	NA	dentally mature, teeth worn and diseased; growth plates fused	92.56	98.98	52.61	25.99	NA	35.59	NA	47.67	91.55	64.89	58.1	25.76	21.49	14.39	14.39	16.94	97.13	55.7	12.95
KUPRI # 11140	Macaca fuscata fuscata	female	Kinkazan island	NA	NA	NA	2016-03-24	wild	13238	NA	NA	NA	dentally mature; growth plates fused	87.79	87.55	45.84	26.92	35.25	32.61	7.16	45.09	86.75	60.83	52.97	25.07	24.02	13.71	16.65	16.4	91.66	58.19	11.92
KUPRI # 8967	Macaca fuscata fuscata	female	Kinkazan island	NA	NA	NA	1998-3-22	wild	12072	NA	NA	NA	dentally mature; only right humerus present; growth plates fused	85.01	90.74	44.49	26.26	37.88	31.97	NA	44.78	88.38	64.5	49.35	26.51	25.13	14.67	15.25	17.58	92.04	54.94	11.06
KUPRI # 8936	Macaca fuscata fuscata	female	Kinkazan island	NA	NA	NA	1998-04-11	wild	12041	NA	NA	NA	dentally mature, growth plates closed	79.22	85.42	46.03	26.21	35.78	32.59	7.11	43.44	86.74	62.23	52.63	23.92	22.5	13.81	17.23	16.49	88.3	52.3	11.68
KUPRI # 8947	Macaca fuscata fuscata	female	Kinkazan island	NA	NA	NA	2000-05-20	wild	12052	NA	NA	NA	dentally mature; growth plates fused	75.03	83.19	40.29	25.63	33.23	32.74	NA	45.1	83.96	63.15	51.9	23.1	21.74	14.09	16.83	15.63	79.3	49	10.57
KUPRI # 8969	Macaca fuscata fuscata	female	Kinkazan island	NA	NA	NA	2000-06-07	wild	12074	NA	NA	NA	dentally mature; growth plates fused, photographs	80.06	87.13	44.72	24.85	37.76	30.11	7.21	43.15	88.71	63.57	53.11	24.29	23.66	13.91	16.71	18.16	89.45	53.93	12.51
KUPRI # 2231	Macaca fuscata fuscata	female	Takahama	1972-05-31	1986-07-09	14.1151	1986-07-09	captive	169	76	1	8	dentally mature; growth plates fused, photographs	90.11	88.11	52.01	28.28	35.6	33.76	6.86	47.25	94.46	68.63	55.94	23.75	22.5	14.92	15.51	18.66	90.85	54.37	11.55
KUPRI # 2883	Macaca fuscata fuscata	female	Takahama	1972-05-07	1986-09-19	14.3781	1986-09-19	captive	140	88	1	5.8	dentally mature; growth plates fused; skull cut open	83.15	88.28	44.47	26.49	35.25	34.64	7.1	46.82	NA	NA	NA	24.05	23	16.25	16.34	16.07	87.98	51.91	11.92
KUPRI # 2836	Macaca fuscata fuscata	female	Takahama	1979-05-10	1987-08-18	8.27945	1987-08-18	captive	489	76	1	NA	dentally mature; growth plates fused; skull cut open	91.04	85.88	49.81	26.15	37.93	35.55	7.12	44.95	NA	NA	NA	23.5	23.74	16.58	19.24	19.28	94.43	58.72	11.72
KUPRI # 2228	Macaca fuscata fuscata	female	Takahama	1975-05-25	1986-06-14	11.063	1986-06-14	captive	311	106	1	10.9	dentally mature; growth plates fused	87.2	93.1	53.72	27.35	40.56	35.54	7.29	47.93	94.58	64.44	56.81	24.75	24.55	15.28	17.14	18.15	92.63	56.85	11.88
KUPRI # 4090	Macaca fuscata fuscata	female	Takahama	1977-03-28	1993-05-12	16.1342	1993-05-12	captive	356	115	1	7	dentally mature; growth plates fused; skull cut open	86.12	85.28	49.8	25.79	37.87	33.65	6.66	46.91	NA	NA	NA	24.96	24.99	15.24	17.69	18.59	89.78	55.52	11.22
KUPRI # 3990	Macaca fuscata fuscata	female	Takahama	1974-05-16	1990-11-20	16.526	1990-11-20	captive	277	90	1	NA	dentally mature; growth plates fused; skull cut open	87.89	85.29	44.96	24.5	33.7	33.99	7.04	44.63	NA	NA	NA	24.76	22.54	14.81	14.85	16.46	90.44	53.81	11.72
KUPRI # 3982	Macaca fuscata fuscata	female	Takahama	1982-06-09	1993-08-23	11.2137	1993-08-23	captive	670	76	1	8.1	dentally mature; growth plates fused; skull cut open	91.56	92.31	51.29	30.31	40.68	38.27	7.37	46.29	NA	NA	NA	23.73	25.5	15.77	16.62	19.06	95.22	63.23	11.8
KUPRI # 3374	Macaca fuscata fuscata	female	Takahama	1978-04-28	1989-08-11	11.2959	1993-08-23	captive	670	76	1	8.1	dentally mature; growth plates fused	84.78	85.91	45.71	27.98	35.18	34.27	7.24	46.35	91.05	64.91	57.22	24	20.93	15.5	16.63	16.44	87.85	57.64	11.82
KUPRI # 4024	Macaca fuscata fuscata	female	Takahama	1986-05-07	1993-07-22	7.2137	1993-07-22	captive	1004	207	2	5.9	dentally mature; growth plates fused; skull cut open	88.04	82.85	43.24	25.83	36.46	36.05	6.74	47.11	NA	NA	NA	25.22	23.39	15.58	15.19	18.8	88.54	57.5	11.54
KUPRI # 4379	Macaca fuscata fuscata	female	Takahama	1984-04-23	1994-04-05	9.95616	1994-04-05	captive	845	96	1	6.5	dentally mature; growth plates fused; skull cut open	87.14	87.03	51.29	27.57	38.74	35.95	7.53	46.76	NA	NA	NA	25.75	24.99	15.9	17.6	16.98	91.2	56.23	11.32
KUPRI # 5728	Macaca fuscata fuscata	female	Takahama	1987-05-20	1996-09-13	9.32603	1996-09-13	captive	1091	357	2	6.7	dentally mature; growth plates fused; skull cut open	85.28	89.52	47.19	29.74	37.47	36.78	7.29	45.9	NA	NA	NA	23.97	24.79	15.9	17.02	17.1	92.56	56.29	10.74
KUPRI # 4488	Macaca fuscata fuscata	female	Takahama	1976-05-18	1994-07-31	18.2137	1994-07-31	captive	331	76	1	6.55	dentally mature; growth plates fused	94.05	89.3	53.9	28.96	41.73	37.12	7.62	47.94	98.51	67.87	56.15	24.91	23.96	17.6	19.63	17.81	96.93	61.66	12.82
KUPRI # 4020	Macaca fuscata fuscata	female	Takahama	1980-04-24	1993-08-23	13.3397	NA	captive	538	88	1	6.8	dentally mature; growth plates fused; skull cut open	93.09	88.54	50.86	27.67	40.46	35.44	7.4	47.07	NA	NA	NA	24.43	27.32	15.2	15.48	17.69	94.69	57.71	12.53
KUPRI # 6558	Macaca fuscata fuscata	female	Takahama	1991-05-14	1999-04-08	7.90685	1999-04-08	captive	1358	94	2	8.1	dentally mature; growth plates fused; skull cut open; skull vault with attached raisin block	88.76	86.01	44.9	31.16	34.73	35.31	7.1	46.08	NA	NA	NA	24.98	25.25	15.45	15.84	17.14	88.99	55.51	11.21
KUPRI # 6555	Macaca fuscata fuscata	female	Takahama	1992-05-01	1999-03-26	6.90411	1999-03-26	captive	1398	312	2	6.6	dentally mature; growth plates fused	84.88	84.67	42.73	29.43	35.09	35.99	7.13	44.79	92.93	62.76	57.41	25.01	23.23	15.51	16.01	16.31	88.19	53.56	9.31
KUPRI # 6543	Macaca fuscata fuscata	female	Takahama	1981-06-10	1999-05-09	17.9233	1999-05-10	captive	623	174	2	7.9	dentally mature; growth plates fused; skull cut open	95.69	90.29	51.84	28.83	42.44	34.97	7.1	46.78	NA	NA	NA	24.56	26.34	16.06	14.79	16.65	95.33	58.22	13.38
KUPRI # 6832	Macaca fuscata fuscata	female	Takahama	1973-04-23	1998-11-28	25.6164	1998-11-28	captive	207	110	1	8.6	dentally mature; growth plates fused	95.56	89.65	55.72	29.37	37.6	36	7.53	46.29	94.62	69.17	52.85	24.42	22.84	16.23	15.52	19.01	97.94	57.45	12.62
KUPRI # 3993	Macaca fuscata fuscata	female	Takahama	1974-05-28	1990-12-21	16.5781	1990-12-21	captive	283	119	1	NA	dentally mature; growth plates fused; skull cut open	91.85	92.12	51.72	27.21	39.65	34.12	7.02	45.99	NA	NA	NA	26.61	25.86	15.75	15.86	18.01	96.86	63.36	12.62
KUPRI # 9873	Macaca fuscata fuscata	female	Takahama	2003-06-12	2011-09-12	8.25753	2011-09-15	captive	1979	772	2	7.2	dentally mature; growth plates fused; skull cut open and parts of occupital region lost	84.79	87.1	46	26.18	37.29	35.48	7.67	46.7	NA	NA	NA	25.02	25.25	NA	NA	16.81	87.75	51.69	11.1
KUPRI # 9888	Macaca fuscata fuscata	female	Takahama	1985-05-29	2011-06-23	26.0849	NA	captive	963	337	2	6.6	dentally mature; growth plates fused; skull cut open	85.82	89	48.11	26.07	NA	32.47	7.46	46.77	NA	NA	NA	23.45	24.82	14.49	15.8	15.82	93.18	52.72	11.59
KUPRI # 9889	Macaca fuscata fuscata	female	Takahama	1994-05-23	2012-01-17	17.6658	NA	captive	1536	1197	2	8.4	dentally mature; growth plates fused; skull cut open	94.05	93.79	51.14	30.51	38.45	36.06	7.76	46.11	NA	NA	NA	24.9	28.01	15.51	16.51	17.56	99.07	57.73	11.97
KUPRI # 10985	Macaca fuscata fuscata	female	Takahama	1999-07-06	2017-05-20	17.8849	2017-06-02	captive	1815	547	2	8.1	dentally mature; growth plates fused	91.01	93.94	50	29.21	38	35.48	7.57	44.51	94.41	65.85	56.09	25.72	26.33	15.66	17.52	17.39	93.68	62.01	11.48
KUPRI # 9901	Macaca fuscata fuscata	female	Takahama	2001-06-11	2011-09-12	10.2603	2011-09-15	captive	1891	772	2	6	dentally mature; growth plates fused; skull cut open, including parts of occipital region	90.99	87.25	49.79	26.17	38.76	37.97	7.67	NA	NA	NA	NA	25.03	26.76	NA	NA	19.15	92.99	50.91	9.92
KUPRI # 7367	Macaca fuscata fuscata	female	Takahama	1990-07-13	2004-05-16	13.8521	2004-05-17	captive	1340	109	1	6.2	dentally mature; growth plates fused	97.05	91.87	50.66	29.05	40.44	37.19	7.03	45.6	93.65	64.15	52.6	25.45	24.66	15.6	13.81	16.81	96.62	54.04	9.85
KUPRI # 9960	Macaca fuscata fuscata	female	Takahama	1983-06-14	2011-06-22	28.0411	NA	captive	765	313	2	10.2	dentlly mature, with allmost all molars and premolars fallen out; growth plates closed; skull cut open	93.29	91.42	57.63	NA	NA	NA	NA	46.87	NA	NA	NA	25.66	26.33	16.74	16.29	17.91	96.9	58.08	11.84
NSMT-M 38107	Maccaca fuscata	female	Ueno Zoo	NA	2011-01-20	NA	NA	captive	NA	NA	NA	NA	dentally mature; growth plates fused; skull cut open and partially damage	82.53	82.88	45.87	26.46	34.43	34.1	7.27	42.06	NA	NA	NA	22.77	24.07	NA	NA	15.39	89.93	52.06	11.57
NSMT-M 34435	Maccaca fuscata	female	Ueno Zoo	NA	2006-02-07	NA	NA	captive	NA	NA	NA	NA	dentally mature; growth plates fused; bony ulcer (?) on left side of the manidible	85.1	NA	44.03	30.42	34.93	35.97	7.2	44.92	93.17	64.45	56.64	23.69	24.69	14.58	14.98	17.69	90.04	50.92	10.84
NSMT-M 43096	Maccaca fuscata	female	Ueno Zoo	NA	2013-05-05	NA	NA	captive	NA	NA	NA	NA	dentally mature; growth plates fused	86.75	NA	45.54	27.19	36.38	35.58	7.66	41.78	91.74	62.5	52.54	23.71	23.2	13.44	15.68	15.68	89.35	51.85	11.39
NSMT-M 39076	Maccaca fuscata	female	Ueno Zoo	NA	2011-07-11	NA	NA	captive	NA	NA	NA	NA	dentally mature; growth plates fused; sex is not given in database or on label, but it is most probably a female due to size, also of the canines	86.69	87.61	49.18	24.95	37.39	32.51	7.31	41.48	85.2	59.09	51.11	24.31	24.9	14.21	15.28	16.1	90.14	56.97	10.77
